# Supplementary material for: Exploring the Impact of the Biofloc Rearing System and an Oral WSSV Challenge on the Intestinal Bacteriome of Litopenaeus vannamei
Source: Microorganisms. 2018 Aug 8;6(3):83. doi: 10.3390/microorganisms6030083 (PMC6164277; doi:10.3390/microorganisms6030083)
Supplement: Supplementary file 1 [file microorganisms-06-00083-s001.zip]

Archive with 3 entries (3 files):
- Table S3.pdf
- Table S1.pdf
- Table S2.pdf
